# Supplementary material for: Detecting differential gene expression in blastocysts following pronuclear transfer
Source: BMC Res Notes. 2017 Feb 15;10:97. doi: 10.1186/s13104-017-2421-3 (PMC5311846; doi:10.1186/s13104-017-2421-3)
Supplement: Supplementary file 1 — Additional file 1. Annotated R code. This script contains the R code for all the simulations described in the manuscript, along with detailed annotations that explain each step of the analyses. [file 13104_2017_2421_MOESM1_ESM.r]

library(lme4) # library needed for mixed modelling
simpvals <- numeric(100) # empty holding vector for P values from repeated simulations

## SIMULATIONS SET 1: effect size

effectsize <- matrix(0, 100, 10) # matrix for storing calculated power estimates - 100 power estimates from each of 10 effect sizes
colnames(effectsize) <- c("X1","X2","X3","X4","X5","X6","X7","X8","X9","X10") # 10 effect sizes
for (k in 1:10) { # k = effect size
	print(k)
	for (j in 1:100) {
	  for (i in 1:100) { # 100 power calculations, each based on 100 simulations
	      bCell <- 1 # effect size for differences between cell types
    	  bTreatment <- k # effect size for differences between treatment
    	  b0 <- 0 # model intercept
   		  VBlasto <- 10 # variance within blastocyst - from Hyslop et al real data
  	      Verror <- 100 # error variance - from Hyslop et al real data
    	  Blasto <- rep(1:8, each = 4) # 8 blastocysts with 4 pseudoreplicated RNAseq samples within each
    	  Cell <- rep(c("A","B","C","D"), 8) # 4 cell types, split equally between blastocysts
    	  Treatment <- rep(c("W","X","Y","Z"), each = 8) # 4 treatments, all samples from same blastocyst = same treatment
    	  Blasto.re <- rnorm(8, 0, sqrt(VBlasto)) # random effects within blastocyst
    	  eps <- rnorm(4*8, 0, sqrt(Verror)) # error variance
    	  # generate simulated data as sum of all effects and variance:
    	  GeneEx <- b0 + bCell*(Cell=="B") + 0.5*bCell*(Cell=="C") + -bCell*(Cell=="D") +
    	  	bTreatment*(Treatment=="X") + -bTreatment*(Treatment=="Y") + 0.5*bTreatment*(Treatment=="Z") +
     	    Blasto.re[Blasto] + eps
    	  # form this into a dataframe with cell, treatment and blastocyst factors:
   		  simdata <- data.frame(Blasto = paste("b", Blasto, sep=""), Cell = Cell, Treatment = Treatment,
                          GeneEx = GeneEx)
    	  # mixed linear model analysis:
   		  m1 <- lmer(GeneEx ~ Treatment + Cell + (1|Blasto), data = simdata, REML = F)
   		  m2 <- lmer(GeneEx ~ Cell + (1|Blasto), data = simdata, REML = F)
    	  simpvals[i] <- anova(m1, m2)[2,8]     } # extract p values and store temporarily in holding vector
      effectsize[j,k] <- length(simpvals[simpvals<0.05])/length(simpvals) }  } # calculate power from 100 simulations and store

## SIMULATIONS SET 2: blastocyst sample size

blastosamps <- matrix(0, 100, 5) # matrix for storing calculated power estimates - 100 power estimates from each of 5 sample sizes
colnames(blastosamps) <- c("X48","X96","X144","X192","X240") # 5 sample sizes - note that 8 blastocysts was modelled above
for (k in 1:5) { # k = factor for calculating number of blastocysts
  print(k)
  for (j in 1:100) {
    for (i in 1:100) { # 100 power calculations, each based on 100 simulations
      bCell <- 1 # effect size for differences between cell types
      bTreatment <- 2 # effect size for differences between treatment - fixed at small effect size
      b0 <- 0 # model intercept
      VBlasto <- 10 # variance within blastocyst - from Hyslop et al real data
      Verror <- 100 # error variance - from Hyslop et al real data
      b <- k*48 # number of blastocysts - needs to be divisible by 8 to create balanced design
      Blasto <- rep(1:b, each = 4) # blastocyst number varies, 4 pseudoreplicated samples within each
      Cell <- rep(c("A","B","C","D"), b) # 4 cell types, split equally between blastocysts
      Treatment <- rep(c("W","X","Y","Z"), each = b) # 4 treatments, all samples from same blastocyst = same treatment
      Blasto.re <- rnorm(b, 0, sqrt(VBlasto)) # random effects within blastocyst
      eps <- rnorm(4*b, 0, sqrt(Verror)) # error variance
      # generate simulated data as sum of all effects and variance:
      GeneEx <- b0 + bCell*(Cell=="B") + 0.5*bCell*(Cell=="C") + -bCell*(Cell=="D") +
        bTreatment*(Treatment=="X") + -bTreatment*(Treatment=="Y") + 0.5*bTreatment*(Treatment=="Z") +
        Blasto.re[Blasto] + eps
      # form this into a dataframe with cell, treatment and blastocyst factors:
      simdata <- data.frame(Blasto = paste("b", Blasto, sep=""), Cell = Cell, Treatment = Treatment,
                            GeneEx = GeneEx)
      # mixed linear model analysis
      m1 <- lmer(GeneEx ~ Treatment + Cell + (1|Blasto), data = simdata, REML = F)
      m2 <- lmer(GeneEx ~ Cell + (1|Blasto), data = simdata, REML = F)
      simpvals[i] <- anova(m1, m2)[2,8]     } # extract p values and store temporarily in holding vector
    blastosamps[j,k] <- length(simpvals[simpvals<0.05])/length(simpvals) }  } # calculate power from 100 simulations and store
    
## EXAMPLE PLOT CODE    
    
CI <- function(data){c(mean(data)-sd(data)*1.96, mean(data)+sd(data)*1.96)}
plot(apply(effectsize, 2, mean), pch=16, xlab="Effect size", ylab="Power", las=1, ylim=c(0,1))
for (i in 1:10) lines(c(i,i), c(CI(effectsize[,i])[1],CI(effectsize[,i])[2]), lwd=2)

## SIMULATED MULTIVARIATE DATASET AND PRINCIPAL COMPONENTS ANALYSIS

# Example code for one multivariate simulation, finishing by plotting PC1 against PC2.
# We explored a range of effect sizes, and a range of percentages of significantly differentially expressed genes (across
# a simulated transcriptome of 12000 genes, as measured in Hyslop et al). Typical examples of the resulting plots are
# shown fully in the supplement, with 2 examples in the main text.
# Genes without significant differential expression between treatments are simulated as random expression across treatments, 
# using error variance as determined from Hyslop et al data.
# The sample size is 32 blastocysts, similar to Hyslop et al, and the same as used for the effect size simulations above.

# Example: 10% of genes are differentially expressed across treatments with effect size of 1

ex.mat <- matrix(0, 32, 12000) # blank expression matrix of 32 samples and 12000 genes
for (i in 1201:12000) ex.mat[,i] <- rnorm(32, 0, 10) # 90% of genes assigned random expression
for (i in 1:1200) { # 10% genes assigned differential expression across treatments
  bCell <- 1 # effect size for differences between cell types
  bTreatment <- 1 # effect size for differences between treatments
  b0 <- 0 # model intercept
  VBlasto <- 10 # variance within blastocyst - from Hyslop et al real data
  Verror <- 100 # error variance - from Hyslop et al real data
  Blasto <- rep(1:8, each = 4) # 8 blastocysts with 4 pseudoreplicated RNAseq samples within each
  Cell <- rep(c("A","B","C","D"), 8) # 4 cell types, split equally between blastocysts
  Treatment <- rep(c("W","X","Y","Z"), each = 8) # 4 treatments, all samples from same blastocyst = same treatment
  Blasto.re <- rnorm(8, 0, sqrt(VBlasto)) # random effects within blastocyst
  eps <- rnorm(4*8, 0, sqrt(Verror)) # error variance
  # Note on the treatment levels:
  # This code randomises the order of the treatment levels in the simulation from one gene to the next. This is due to the
  # multivariate nature of the analysis - if each gene responded to treatment in exactly the same way (a highly unrealistic
  # scenario), this would create an unrealistic pattern of covariance between genes that PCA would identify.
  x <- sample(c(-1, 1, 0.5), 3) 
  ex.mat[,i] <- b0 + bCell*(Cell=="B") + 0.5*bCell*(Cell=="C") + -bCell*(Cell=="D") +
    x[1]*bTreatment*(Treatment=="X") + x[2]*bTreatment*(Treatment=="Y") + x[3]*bTreatment*(Treatment=="Z") +
    Blasto.re[Blasto] + eps    }
# form this into a dataframe with cell, treatment and blastocyst factors, and all 12000 genes as variables:
simdata <- data.frame(Blasto = paste("b", Blasto, sep=""), Cell = Cell, Treatment = Treatment,
                      ex.mat)
# run PCA on the expression matrix:
pca <- prcomp(simdata[,4:12003])
simdata$pc1 <- predict(pca)[,1] # save PC1 scores into overall dataset
simdata$pc2 <- predict(pca)[,2] # save PC2 scores into overall dataset
